# Supplementary material for: Identification of Type 2 Diabetes-associated combination of SNPs using Support Vector Machine
Source: BMC Genet. 2010 Apr 23;11:26. doi: 10.1186/1471-2156-11-26 (PMC2875201; doi:10.1186/1471-2156-11-26)
Supplement: Additional file 1 — General information of 408 SNPs data set. 408 SNPs were selected 87 T2D-related genes from fatty acid binding/translocation, GLUT4 (insulin-responsive glucose transporter 4) translocation and insulin signal pathways. Excel file shows the general SNP information including SNP ID (rs number), chromosomal location information and so on. [file 1471-2156-11-26-S1.XLSX]

## Sheet: supple1
svm_SNPNUM	rs_num	variation	chromosome	position	gene_symbol	function	Pathway Category
1	rs3745544	C/T	19	7218939	INSR	intron	1.Insulin_signaling
2	rs3837940	-/A	19	7218278	INSR	intron	1.Insulin_signaling
3	rs6510976	C/T	19	7217944	INSR	intron	1.Insulin_signaling
4	rs41315074	C/G	19	7135243	INSR	intron	1.Insulin_signaling
5	rs2860178	C/T	19	7121517	INSR	intron	1.Insulin_signaling
6	rs2303672	A/G	19	7119405	INSR	intron	1.Insulin_signaling
7	rs3745548	A/G	19	7103703	INSR	intron	1.Insulin_signaling
8	rs2252673	C/G	19	7101418	INSR	intron	1.Insulin_signaling
9	rs2860175	A/G	19	7083081	INSR	intron	1.Insulin_signaling
10	rs1799817	C/T	19	7076297	INSR	cds-synon	1.Insulin_signaling
11	rs6436635	A/G	2	227373922
12	rs1801123	A/G	2	227369287	IRS1	cds-synon	1.Insulin_signaling
13	rs1801278	A/G	2	227368788	IRS1	missense	1.Insulin_signaling
14	rs3731594	C/T	2	227368290	IRS1	missense	1.Insulin_signaling
15	rs3742210	C/T	13	109234233	IRS2	cds-synon	1.Insulin_signaling
16	rs1865434	A/G	13	109206609	IRS2	UTR-3	1.Insulin_signaling
17	rs2289046	A/G	13	109205907	IRS2	UTR-3	1.Insulin_signaling
18	rs35685841	-/G	13	109204870	IRS2	UTR-3	1.Insulin_signaling
19	rs3806202	A/G	1	40278459	CAP1	nearGene-5	1.Insulin_signaling
20	rs4077664	A/C	1	40279121	CAP1	intron	1.Insulin_signaling
22	rs3794073	A/G	11	118651339	CBL	intron	1.Insulin_signaling
23	rs2510152	G/T	11	118653783	CBL	intron	1.Insulin_signaling
24	rs2227988	C/T	11	118661403	CBL	missense	1.Insulin_signaling
25	rs11243480	C/T	9	133575002	RAPGEF1	intron, UTR-5	1.Insulin_signaling
26	rs4740174	C/T	9	133495215	RAPGEF1	intron	1.Insulin_signaling
27	rs17148121	C/T	9	133493631	RAPGEF1	intron	1.Insulin_signaling
28	rs2274600	C/T	9	133487142	RAPGEF1	cds-synon	1.Insulin_signaling
29	rs3842210	-/C	9	133467209	RAPGEF1	intron	1.Insulin_signaling
30	rs11243446	C/T	9	133463476	RAPGEF1	cds-synon	1.Insulin_signaling
31	rs11243444	C/T	9	133463075	RAPGEF1	intron	1.Insulin_signaling
32	rs875968	C/T	9	133461085	RAPGEF1	intron	1.Insulin_signaling
33	rs3818581	A/G	9	133455219	RAPGEF1	intron	1.Insulin_signaling
34	rs4740287	A/G	9	133447580	RAPGEF1	intron	1.Insulin_signaling
35	rs4740286	A/T	9	133447482	RAPGEF1	intron	1.Insulin_signaling
36	rs943851	C/T	9	133442502	RAPGEF1	UTR-3	1.Insulin_signaling
37	rs2306571	C/G	3	53187614	PRKCD	intron	1.Insulin_signaling
38	rs2306574	C/T	3	53197801	PRKCD	cds-synon	1.Insulin_signaling
39	rs3795277	G/T	1	1970978	PRKCZ	nearGene-5	1.Insulin_signaling
40	rs1878745	A/G	1	1980874	PRKCZ	cds-synon	1.Insulin_signaling
41	rs1878746	A/G	1	1980983	PRKCZ	intron	1.Insulin_signaling
42	rs2292859	A/G	1	1980997	PRKCZ	intron	1.Insulin_signaling
43	rs2247923	A/G	1	1981033	PRKCZ	intron	1.Insulin_signaling
45	rs436045	A/G	1	2061416	PRKCZ	intron	1.Insulin_signaling
46	rs427811	G/T	1	2065420	PRKCZ	intron	1.Insulin_signaling
47	rs385039	A/G	1	2067269	PRKCZ	intron	1.Insulin_signaling
48	rs2257182	A/G	1	2072426	PRKCZ	intron	1.Insulin_signaling
50	rs3765065	A/T	2	173128500	PDK1	nearGene-5	1.Insulin_signaling
52	rs10138227	C/T	14	104330751	AKT1	intron, UTR-5	1.Insulin_signaling
53	rs3730358	C/T	14	104317452	AKT1	intron	1.Insulin_signaling
54	rs2494737	A/T	14	104317370	AKT1	intron	1.Insulin_signaling
55	rs2498796	C/T	14	104314265	AKT1	intron	1.Insulin_signaling
57	rs2494732	C/T	14	104310237	AKT1	intron	1.Insulin_signaling
58	rs3803304	C/G	14	104310191	AKT1	intron	1.Insulin_signaling
59	rs941798	A/G	20	48596642	PTPN1	intron	1.Insulin_signaling
60	rs3787343	A/G	20	48618637	PTPN1	intron	1.Insulin_signaling
61	rs2904270	A/G	20	48618679	PTPN1	intron	1.Insulin_signaling
62	rs754118	C/T	20	48625311	PTPN1	intron	1.Insulin_signaling
63	rs6020612	C/G	20	48630031	PTPN1	intron	1.Insulin_signaling
64	rs718050	A/G	20	48630337	PTPN1	intron	1.Insulin_signaling
65	rs3787348	G/T	20	48630405	PTPN1	intron	1.Insulin_signaling
66	rs11709323	C/T	3	180399213	PIK3CA	intron	1.Insulin_signaling
67	rs2699895	A/C	3	180404333	PIK3CA	intron	1.Insulin_signaling
68	rs17849072	C/T	3	180420449	PIK3CA	missense	1.Insulin_signaling
69	rs17849074	C/T	3	180424870	PIK3CA	intron	1.Insulin_signaling
70	rs1376405	G/T	2	46622047	RHOQ	nearGene-5	1.Insulin_signaling
71	rs1868844	C/T	2	46622063	RHOQ	nearGene-5	1.Insulin_signaling
72	rs3754554	A/G	2	46622154	RHOQ	nearGene-5	1.Insulin_signaling
74	rs17038378	-/TC	2	46661749	PIGF, RHOQ	nearGene-3, UTR-3	1.Insulin_signaling
75	rs1442	C/G	5	135410888	TGFBI	cds-synon	4.etc
76	rs2074809	A/G	5	135426412	TGFBI	intron	4.etc
77	rs4572	A/C	5	135427351	TGFBI	UTR-3	4.etc
78	rs62382271	C/T	5	149089672
79	rs32588	A/G	5	149180236	PPARGC1B	cds-synon	3.GLUT4_translocation
80	rs45560442	A/G	5	149186724	PPARGC1B	intron	3.GLUT4_translocation
81	rs45520937	A/G	5	149192623	PPARGC1B	missense	3.GLUT4_translocation
82	rs11959820	A/C	5	149192703	PPARGC1B	missense	3.GLUT4_translocation
83	rs26127	C/G	5	149201981	PPARGC1B	intron	3.GLUT4_translocation
84	rs2970902	C/G	2	88210298
85	rs2970901	G/T	2	88209949
86	rs2241883	C/T	2	88205181	FABP1	missense	2.FA_binding_translocation
87	rs1545224	A/G	2	88204931	FABP1	intron	2.FA_binding_translocation
88	rs2919867	A/G	2	88203527	FABP1	nearGene-3	2.FA_binding_translocation
89	rs13306357	C/T	4	120463582
90	rs10034579	A/C	4	120463477
92	rs2282688	A/G	4	120463170	FABP2	nearGene-5	2.FA_binding_translocation
93	rs6857641	C/T	4	120462959	FABP2	nearGene-5	2.FA_binding_translocation
95	rs1397614	C/T	4	120462800	FABP2	nearGene-5	2.FA_binding_translocation
96	rs1397613	G/T	4	120462377	FABP2	intron	2.FA_binding_translocation
97	rs1799883	A/C/G/T	4	120461350	FABP2	missense	2.FA_binding_translocation
98	rs4834770	A/G	4	120461297	FABP2	cds-synon	2.FA_binding_translocation
99	rs11935130	A/C	4	120461173	FABP2	intron	2.FA_binding_translocation
100	rs12510269	A/G	4	120461094	FABP2	intron	2.FA_binding_translocation
101	rs2964	C/T	4	120459579	FABP2	UTR-3	2.FA_binding_translocation
102	rs9999724	C/T	4	120459392	FABP2	UTR-3	2.FA_binding_translocation
103	rs11724758	A/G	4	120459326	FABP2	UTR-3	2.FA_binding_translocation
104	rs10212775	C/G	4	120458692	FABP2	UTR-3	2.FA_binding_translocation
105	rs10213267	A/G	4	120458522	FABP2	UTR-3	2.FA_binding_translocation
106	rs2290200	A/C	8	82557515	FABP4	intron	2.FA_binding_translocation
107	rs16909196	A/T	8	82553462	FABP4	nearGene-3	2.FA_binding_translocation
108	rs1054135	A/G	8	82553315	FABP4	nearGene-3	2.FA_binding_translocation
109	rs45585744	G/T	20	32926612	ACSS2	nearGene-5, intron	2.FA_binding_translocation
110	rs2295096	A/G	20	32928371	ACSS2	intron	2.FA_binding_translocation
111	rs4911163	C/T	20	32934355	ACSS2	cds-synon, UTR-5	2.FA_binding_translocation
113	rs3746450	A/C	20	32972249	ACSS2	intron	2.FA_binding_translocation
114	rs3818273	A/G	20	32972936	ACSS2	intron	2.FA_binding_translocation
115	rs2273683	C/T	20	32973184	ACSS2	intron	2.FA_binding_translocation
116	rs11781082	A/G	8	143996903
117	rs10087214	A/G	8	143996728	CYP11B2	nearGene-5	2.FA_binding_translocation
118	rs1799998	C/T	8	143996602	CYP11B2	nearGene-5	2.FA_binding_translocation
119	rs13276226	A/G	8	143995664	CYP11B2	intron	2.FA_binding_translocation
120	rs11779229	A/G	8	143995209	CYP11B2	intron	2.FA_binding_translocation
121	rs4539	A/G	8	143993541	CYP11B2	missense	2.FA_binding_translocation
122	rs4536	A/G	8	143992763	CYP11B2	cds-synon	2.FA_binding_translocation
123	rs4545	A/G	8	143991043	CYP11B2	missense	2.FA_binding_translocation
124	rs6431	C/T	8	143990767	CYP11B2	intron	2.FA_binding_translocation
125	rs3097	A/G	8	143990317	CYP11B2	UTR-3	2.FA_binding_translocation
126	rs3802230	A/C	8	143989866	CYP11B2	UTR-3	2.FA_binding_translocation
127	rs28491316	C/T	8	143989663	CYP11B2	UTR-3	2.FA_binding_translocation
128	rs3802228	A/G	8	143989220	CYP11B2	UTR-3	2.FA_binding_translocation
130	rs62126784	A/G	19	17459455
131	rs10418156	C/T	19	17461057	SLC27A1	intron	2.FA_binding_translocation
132	rs7251644	C/G	19	17461140	SLC27A1	intron	2.FA_binding_translocation
133	rs11879407	G/T	19	17472490	SLC27A1	intron	2.FA_binding_translocation
135	rs4808657	A/G	19	17477041	SLC27A1	UTR-3	2.FA_binding_translocation
136	rs15401	A/G	19	17477747	SLC27A1	UTR-3	2.FA_binding_translocation
137	rs7030121	A/G	9	130141740	SLC27A4	nearGene-5	2.FA_binding_translocation
140	rs17848327	A/G	9	130152397	SLC27A4	intron	2.FA_binding_translocation
141	rs1049654	A/C	7	80113391	CD36	UTR-5	2.FA_binding_translocation
142	rs3173798	C/T	7	80123786	CD36	intron	2.FA_binding_translocation
143	rs3765187	A/G	7	80123939
144	rs3211864	A/G	7	80124280	CD36	intron	2.FA_binding_translocation
145	rs3211908	C/T	7	80131852	CD36	intron	2.FA_binding_translocation
146	rs1527483	C/T	7	80139436	CD36	intron	2.FA_binding_translocation
147	rs3211956	G/T	7	80141698	CD36	nearGene-3, intron	2.FA_binding_translocation
148	rs9902718	C/T	17	50416621	STXBP4	intron	3.GLUT4_translocation
149	rs17817382	A/G	17	50417179	STXBP4	intron	3.GLUT4_translocation
150	rs9303362	A/G	17	50417552	STXBP4	intron	3.GLUT4_translocation
152	rs10468513	A/C	17	50417902	STXBP4	intron	3.GLUT4_translocation
153	rs11658717	A/G	17	50431985	STXBP4	intron	3.GLUT4_translocation
154	rs1894936	A/G	17	50475854	STXBP4	intron	3.GLUT4_translocation
155	rs17818142	A/G	17	50476019	STXBP4	intron	3.GLUT4_translocation
157	rs1061032	A/C	17	8004808	VAMP2	UTR-3	3.GLUT4_translocation
158	rs1150	A/G	17	8003308	VAMP2	UTR-3	3.GLUT4_translocation
159	rs707457	G/T	1	7753651	VAMP3	nearGene-5	3.GLUT4_translocation
160	rs2301489	C/G	1	7760263	VAMP3	intron	3.GLUT4_translocation
162	rs3812426	A/G	8	50985229	SNTG1	nearGene-5	3.GLUT4_translocation
163	rs2247368	C/T	8	50986361	SNTG1	nearGene-5	3.GLUT4_translocation
164	rs4873415	A/G	8	51247558	SNTG1	intron	3.GLUT4_translocation
165	rs4873417	C/T	8	51247864	SNTG1	intron	3.GLUT4_translocation
166	rs4367560	C/T	8	51477652	SNTG1	intron	3.GLUT4_translocation
167	rs1481475	C/T	8	51525015	SNTG1	intron	3.GLUT4_translocation
168	rs7817955	C/T	8	51525631	SNTG1	intron	3.GLUT4_translocation
169	rs1508620	A/G	8	51732362	SNTG1	intron	3.GLUT4_translocation
170	rs1911830	A/G	8	51733725	SNTG1	cds-synon	3.GLUT4_translocation
171	rs6473337	A/C	8	51827395	SNTG1	intron	3.GLUT4_translocation
172	rs7837449	G/T	8	51868494
173	rs9302112	C/T	15	40607743	SNAP23	intron	3.GLUT4_translocation
174	rs35344256	A/C	17	77527483	ASPSCR1	nearGene-5	3.GLUT4_translocation
175	rs41283357	C/G	17	77528191	ASPSCR1	nearGene-5	3.GLUT4_translocation
178	rs8074498	A/T	17	77547833	ASPSCR1	missense	3.GLUT4_translocation
180	rs13087	C/T	17	77568020	ASPSCR1, STRA13	cds-synon, nearGene-3	3.GLUT4_translocation
181	rs1124426	A/C	1	109090759	STXBP3, CLCC1	nearGene-5, intron	3.GLUT4_translocation
182	rs1124427	C/G	1	109090876	STXBP3, CLCC1	UTR-5, intron	3.GLUT4_translocation
183	rs6604120	C/T	1	109091010	STXBP3, CLCC1	intron, UTR-5	3.GLUT4_translocation
184	rs1277044	C/G	1	109100976	STXBP3, CLCC1	intron	3.GLUT4_translocation
185	rs1277042	C/G	1	109102773	STXBP3, CLCC1	intron	3.GLUT4_translocation
186	rs1690734	G/T	1	109123820	STXBP3, CLCC1	intron	3.GLUT4_translocation
187	rs1298092	C/T	1	109126959	STXBP3, CLCC1	intron	3.GLUT4_translocation
188	rs1127635	C/G	1	109140384	STXBP3, CLCC1	cds-synon, intron	3.GLUT4_translocation
189	rs1277239	A/G	1	109144239	STXBP3, CLCC1	intron	3.GLUT4_translocation
190	rs1149154	A/C/G/T	1	109153024	STXBP3, CLCC1	UTR-3, intron	3.GLUT4_translocation
191	rs1149153	C/G	1	109153947	STXBP3, CLCC1	nearGene-3, intron	3.GLUT4_translocation
192	rs9658117	G/T	6	35473389	PPARD	intron	3.GLUT4_translocation
193	rs2016520	A/G	6	35486756	PPARD	UTR-5	3.GLUT4_translocation
194	rs2076168	A/C/T	6	35497977	PPARD	intron	3.GLUT4_translocation
195	rs2076167	A/G	6	35499765	PPARD	cds-synon	3.GLUT4_translocation
196	rs9658173	A/G	6	35502649	PPARD	UTR-3	3.GLUT4_translocation
197	rs3734254	C/T	6	35502988	PPARD	UTR-3	3.GLUT4_translocation
198	rs1053049	C/T	6	35503596	PPARD	UTR-3	3.GLUT4_translocation
199	rs760783	A/C	6	35503982	PPARD	nearGene-3	3.GLUT4_translocation
200	rs12486170	A/G	3	12367296	PPARG	intron, nearGene-5	3.GLUT4_translocation
201	rs13306747	C/G	3	12433274	PPARG	cds-synon	3.GLUT4_translocation
202	rs3811790	A/C	4	141711026
203	rs3811789	A/T	4	141710545
205	rs2071415	C/T	4	141708937	UCP1	intron	3.GLUT4_translocation
207	rs7688743	A/G	4	141708245	UCP1	intron	3.GLUT4_translocation
208	rs659366	C/T	11	73372402
209	rs660339	C/T	11	73366752	UCP2	missense	3.GLUT4_translocation
210	rs1800849	C/T	11	73397813	UCP3	nearGene-5	3.GLUT4_translocation
211	rs1800006	C/T	11	73394902	UCP3	cds-synon	3.GLUT4_translocation
212	rs2075576	A/G	11	73394769	UCP3	intron	3.GLUT4_translocation
213	rs3781907	C/T	11	73394117	UCP3	intron	3.GLUT4_translocation
214	rs2734828	C/T	11	73393314	UCP3	intron	3.GLUT4_translocation
215	rs2075577	C/T	11	73393190	UCP3	cds-synon	3.GLUT4_translocation
216	rs647126	A/G	11	73389668	UCP3	UTR-3	3.GLUT4_translocation
217	rs7930460	A/G	11	73388534	UCP3	nearGene-3	3.GLUT4_translocation
218	rs7501581	C/G	17	45991660	CACNA1G	nearGene-5	3.GLUT4_translocation
220	rs12946808	G/T	17	46002010	CACNA1G	intron	3.GLUT4_translocation
221	rs12449998	A/C	17	46008353	CACNA1G	cds-synon	3.GLUT4_translocation
222	rs198551	A/G	17	46010492	CACNA1G	intron	3.GLUT4_translocation
223	rs12936750	A/G	17	46022733	CACNA1G	intron	3.GLUT4_translocation
224	rs3744521	C/G	17	46038199	CACNA1G	intron	3.GLUT4_translocation
225	rs34856222	A/G	17	46054463	CACNA1G	intron	3.GLUT4_translocation
226	rs739925	A/G	17	46058751	CACNA1G	cds-synon	3.GLUT4_translocation
227	rs4295	C/G	17	58910030	ACE	intron	5.DM_candidate
228	rs13306087	A/G	17	58910142	ACE	missense	5.DM_candidate
229	rs4331	A/G	17	58917784	ACE	cds-synon
230	rs4362	C/T	17	58927493	ACE	cds-synon	5.DM_candidate
231	rs1042714	C/G	5	148186666	ADRB2	missense	2.FA_binding_translocation
232	rs1042718	A/C	5	148187110	ADRB2	cds-synon	2.FA_binding_translocation
233	rs1800625	C/T	6	32260420	AGER, PBX2	nearGene-5, nearGene-3	5.DM_candidate
235	rs184003	G/T	6	32258274	AGER	intron	5.DM_candidate
236	rs7259620	A/G	19	50099628	APOE	nearGene-5	5.DM_candidate
237	rs440446	C/G	19	50101007	APOE	intron	5.DM_candidate
238	rs3759125	A/C	12	48629875	AQP2	nearGene-5	5.DM_candidate
239	rs467323	A/G	12	48636032	AQP2	UTR-3	5.DM_candidate
241	rs3761249	G/T	20	3014362
245	rs1408034	A/G	11	34432364	CAT	intron	5.DM_candidate
248	rs2857656	C/G	17	29606120	CCL2	nearGene-5	5.DM_candidate
249	rs733618	A/G	2	204439189	CTLA4	nearGene-5	5.DM_candidate
250	rs11571316	C/T	2	204439334	CTLA4	nearGene-5	5.DM_candidate
251	rs3087459	A/C	6	12397625	EDN1	nearGene-5	5.DM_candidate
252	rs2070699	G/T	6	12400758	EDN1	intron	5.DM_candidate
253	rs5370	G/T	6	12404241	EDN1	missense	5.DM_candidate
254	rs2070011	A/G	4	155731347	FGA	UTR-5	5.DM_candidate
255	rs2070025	A/G	4	155731274	FGA	missense	5.DM_candidate
256	rs2070016	C/T	4	155729764	FGA	intron	5.DM_candidate
257	rs2070018	C/T	4	155728077	FGA	intron	5.DM_candidate
258	rs6050	A/G	4	155727040	FGA	missense	5.DM_candidate
259	rs2070022	C/T	4	155724398	FGA	UTR-3, nearGene-3	5.DM_candidate
262	rs5446	C/T	12	6826723	GNB3, CDCA3	UTR-3, nearGene-3	5.DM_candidate
263	rs3811699	A/G	3	49371364	RHOA	nearGene-3	1.Insulin_signaling
264	rs2071746	A/T	22	34106672	HMOX1	nearGene-5	5.DM_candidate
265	rs846908	A/G	1	207925076	HSD11B1	nearGene-5	5.DM_candidate
266	rs7137767	A/C	12	21416873	IAPP, SLCO1A2	nearGene-5, intron	5.DM_candidate
267	rs12306121	A/G	12	21417739	IAPP, SLCO1A2	intron	5.DM_candidate
268	rs12306305	A/G	12	21418005	IAPP, SLCO1A2	intron	5.DM_candidate
269	rs5491	A/T	19	10246540	ICAM1	missense	5.DM_candidate
270	rs5498	A/G	19	10256683	ICAM1, ICAM4	missense, nearGene-5	5.DM_candidate
271	rs1554286	C/T	1	205010856	IL10	intron	5.DM_candidate
272	rs2853697	A/C	5	158675981	IL12B	intron	5.DM_candidate
273	rs1946518	G/T	11	111540668
274	rs360721	C/G	11	111531126	IL18	intron	5.DM_candidate
275	rs549908	G/T	11	111526126	IL18	cds-synon	5.DM_candidate
276	rs2243250	C/T	5	132037053	IL4	nearGene-5	5.DM_candidate
277	rs56279116	A/G	5	132038071
278	rs1805010	A/C/G/T	16	27263704	IL4R	missense	5.DM_candidate
279	rs2074571	C/T	16	27263913	IL4R	intron	5.DM_candidate
280	rs3024575	C/T	16	27265633	IL4R	intron	5.DM_candidate
281	rs3024610	C/T	16	27271659	IL4R	intron	5.DM_candidate
282	rs3024658	A/G	16	27277955	IL4R	intron	5.DM_candidate
283	rs1801275	A/G	16	27281901	IL4R	missense	5.DM_candidate
284	rs2074570	A/G	16	27282658	IL4R	UTR-3	5.DM_candidate
285	rs8832	A/G	16	27283288	IL4R	UTR-3	5.DM_candidate
286	rs7331478	G/T	13	27391857	PDX1	nearGene-5	1.Insulin_signaling
287	rs9581943	A/G	13	27391997	PDX1	nearGene-5	1.Insulin_signaling
288	rs9512918	C/G	13	27392949	PDX1	intron	1.Insulin_signaling
289	rs10423288	C/T	19	11076846	LDLR	intron	5.DM_candidate
290	rs13306513	A/G	19	11079226	LDLR	intron	5.DM_candidate
291	rs5930	A/G	19	11085265	LDLR	cds-synon	5.DM_candidate
292	rs5929	C/T	19	11087800	LDLR	cds-synon	5.DM_candidate
293	rs4508523	C/T	19	11087944	LDLR	intron	5.DM_candidate
294	rs688	C/T	19	11088602	LDLR	cds-synon	5.DM_candidate
295	rs3786730	A/G	19	11094777	LDLR	intron	5.DM_candidate
296	rs6413504	A/G	19	11102915	LDLR	intron	5.DM_candidate
297	rs2738464	C/G	19	11103307	LDLR	UTR-3	5.DM_candidate
298	rs1433099	A/G	19	11103658	LDLR	UTR-3	5.DM_candidate
299	rs2738466	A/G	19	11103765	LDLR	UTR-3	5.DM_candidate
301	rs10954173	A/G	7	127678676	LEP	intron	5.DM_candidate
302	rs13306517	A/G	7	127679382	LEP	cds-synon	5.DM_candidate
304	rs11761556	A/C	7	127684305	LEP	UTR-3	5.DM_candidate
305	rs13306523	C/T	1	65663578	LEPR, LEPROT	UTR-5, cds-synon	5.DM_candidate
306	rs6673324	A/G	1	65803651	LEPR	intron	5.DM_candidate
307	rs12033452	A/C	1	65811023	LEPR	intron	5.DM_candidate
308	rs1137101	A/G	1	65831101	LEPR	missense	5.DM_candidate
309	rs1805134	C/T	1	65839697	LEPR	cds-synon	5.DM_candidate
310	rs8179183	C/G	1	65848540	LEPR	missense	5.DM_candidate
311	rs7518632	A/C	1	65875938
312	rs343	A/C	8	19855067	LPL	intron	5.DM_candidate
313	rs249	C/T	8	19855286	LPL	intron	5.DM_candidate
314	rs316	A/C	8	19862716	LPL	cds-synon	5.DM_candidate
315	rs328	C/G	8	19864004	LPL	nonsense	5.DM_candidate
316	rs4922115	A/G	8	19867110	LPL	UTR-3	5.DM_candidate
317	rs3208305	A/T	8	19867928	LPL	UTR-3	5.DM_candidate
319	rs13702	A/G	8	19868772	LPL	UTR-3	5.DM_candidate
320	rs9644636	G/T	8	19869176	LPL	nearGene-3	5.DM_candidate
321	rs1800683	A/G	6	31648050	LTA	nearGene-5	5.DM_candidate
323	rs1041981	A/C	6	31648763	LTA	missense	5.DM_candidate
324	rs243866	A/G	16	54069038	MMP2	nearGene-5	5.DM_candidate
325	rs1030868	C/T	16	54074268	MMP2	intron	5.DM_candidate
326	rs865094	A/G	16	54074733	MMP2	intron	5.DM_candidate
328	rs1053605	C/T	16	54077108	MMP2	cds-synon	5.DM_candidate
329	rs17859889	C/T	16	54077202	MMP2	intron	5.DM_candidate
330	rs243849	C/T	16	54081206	MMP2	cds-synon	5.DM_candidate
331	rs12599775	C/G	16	54081283	MMP2	intron	5.DM_candidate
332	rs243847	C/T	16	54081499	MMP2	intron	5.DM_candidate
333	rs243846	C/G	16	54083414	MMP2	intron	5.DM_candidate
334	rs2287074	A/G	16	54084614	MMP2	cds-synon	5.DM_candidate
335	rs171498	G/T	16	54088263	MMP2	intron	5.DM_candidate
336	rs243834	A/G	16	54094188	MMP2	intron	5.DM_candidate
337	rs7201	A/C	16	54097115	MMP2	UTR-3	5.DM_candidate
338	rs17860021	A/G	16	54097255	MMP2	UTR-3	5.DM_candidate
340	rs3737964	A/G	1	11789631	CLCN6	intron	5.DM_candidate
341	rs1801133	C/T	1	11778965	MTHFR	missense	5.DM_candidate
342	rs1801131	A/C	1	11777063	MTHFR	missense	5.DM_candidate
343	rs2274976	A/G	1	11773514	MTHFR, C1orf167	missense, nearGene-3	5.DM_candidate
344	rs1801262	A/G	2	182251700	NEUROD1	missense	5.DM_candidate
345	rs12053195	C/T	2	182248928	NEUROD1	nearGene-3	5.DM_candidate
346	rs230496	A/G	4	103707527	NFKB1	intron	5.DM_candidate
347	rs4648050	C/T	4	103733779	NFKB1	intron	5.DM_candidate
348	rs3730013	C/T	17	23150045	NOS2A	intron	5.DM_candidate
349	rs8072199	C/T	17	23140975	NOS2A	intron	5.DM_candidate
350	rs3729508	A/G	17	23133157	NOS2A	intron	5.DM_candidate
351	rs2248814	A/G	17	23124448	NOS2A	intron	5.DM_candidate
352	rs2297518	A/G	17	23120724	NOS2A	missense	5.DM_candidate
353	rs9282801	G/T	17	23120600	NOS2A	intron	5.DM_candidate
354	rs61762165	A/G	17	23110393
355	rs2070744	C/T	7	150321012	NOS3	intron	5.DM_candidate
356	rs1800781	A/G	7	150323377	NOS3	intron	5.DM_candidate
357	rs1549758	C/T	7	150326659	NOS3	cds-synon	5.DM_candidate
358	rs2566514	C/G	7	150335183	NOS3	cds-synon	5.DM_candidate
359	rs743507	A/G	7	150338421	NOS3, ATG9B	intron, nearGene-3	5.DM_candidate
360	rs1808593	G/T	7	150339235	NOS3, ATG9B	intron, nearGene-3	5.DM_candidate
361	rs7830	A/C	7	150340504	NOS3, ATG9B	intron, UTR-3	5.DM_candidate
362	rs5063	A/G	1	11830235	NPPA	missense	5.DM_candidate
363	rs689466	A/G	1	184917374
364	rs5277	C/G	1	184914820	PTGS2	cds-synon	5.DM_candidate
365	rs3218625	A/G	1	184910164	PTGS2	missense	5.DM_candidate
366	rs5275	C/T	1	184909681	PTGS2	UTR-3	5.DM_candidate
367	rs4648308	A/G	1	184907240	PTGS2	nearGene-3	5.DM_candidate
368	rs12435998	C/T	14	81042426	SEL1L	intron	5.DM_candidate
369	rs932307	A/G	1	167969329	SELE	intron	5.DM_candidate
370	rs1534904	G/T	1	167965449	SELE	intron	5.DM_candidate
371	rs1076637	C/T	1	167964068	SELE	intron	5.DM_candidate
372	rs5355	C/T	1	167962494	SELE	missense	5.DM_candidate
373	rs5356	C/T	1	167961542	SELE	cds-synon	5.DM_candidate
374	rs4786	A/G	1	167958756	SELE	UTR-3	5.DM_candidate
375	rs2276631	A/G	2	218957257	SLC11A1	cds-synon	5.DM_candidate
378	rs17880487	C/T	21	31963101	SOD1	UTR-3	5.DM_candidate
379	rs5746136	A/G	6	160023074	SOD2	UTR-3, intron	5.DM_candidate
380	rs11730582	C/T	4	89115445	SPP1	nearGene-5	5.DM_candidate
381	rs2853749	C/T	4	89116838	SPP1	intron	5.DM_candidate
382	rs4754	C/T	4	89121716	SPP1	cds-synon	5.DM_candidate
383	rs1126772	A/G	4	89123210	SPP1	UTR-3	5.DM_candidate
384	rs1169288	G/T	12	119901033	HNF1A	missense	5.DM_candidate
385	rs1169302	G/T	12	119916685	HNF1A	intron	5.DM_candidate
386	rs2464196	C/T	12	119919810	HNF1A	missense	5.DM_candidate
387	rs244656	A/T	5	133477726	TCF7	nearGene-5	5.DM_candidate
388	rs55780420	C/T	5	133479457
389	rs152403	A/G	5	133505701	TCF7	intron	5.DM_candidate
390	rs1883832	C/T	20	44180389	CD40	UTR-5	2.FA_binding_translocation
391	rs4810485	G/T	20	44181354	CD40	intron	2.FA_binding_translocation
392	rs3746821	G/T	20	44188518	CD40	intron	2.FA_binding_translocation
393	rs3765459	A/G	20	44190814	CD40	intron	2.FA_binding_translocation
394	rs1800682	C/T	10	90739943	FAS	nearGene-5	5.DM_candidate
395	rs1041163	C/T	1	100956413	VCAM1	nearGene-5	5.DM_candidate
396	rs3176870	A/G	1	100969771	VCAM1	intron	5.DM_candidate
397	rs3176876	A/G	1	100973196	VCAM1	intron	5.DM_candidate
398	rs3176879	A/G	1	100976415	VCAM1	cds-synon	5.DM_candidate
399	rs3783621	A/C	1	100977083	VCAM1	UTR-3	5.DM_candidate
400	rs3181092	A/G	1	100977232	VCAM1	nearGene-3	5.DM_candidate
401	rs699947	A/C	6	43844367	VEGFA	nearGene-5	5.DM_candidate
402	rs1005230	C/T	6	43844474	VEGFA	nearGene-5	5.DM_candidate
403	rs2010963	C/G	6	43846328	VEGFA	UTR-5	5.DM_candidate
404	rs25648	C/T	6	43846955	VEGFA	cds-synon	5.DM_candidate
405	rs865577	A/C/G	6	43850397	VEGFA	intron	5.DM_candidate
406	rs3024997	A/G	6	43853085	VEGFA	intron	5.DM_candidate
407	rs3025017	A/G	6	43856335	VEGFA	intron	5.DM_candidate
408	rs3025039	C/T	6	43860514	VEGFA	UTR-3	5.DM_candidate
